# Supplementary material for: Clinically Relevant Interactions with Anti-Infectives on Intensive Care Units—A Multicenter Delphi Study
Source: Antibiotics (Basel). 2021 Oct 31;10(11):1330. doi: 10.3390/antibiotics10111330 (PMC8614667; doi:10.3390/antibiotics10111330)
Supplement: Supplementary file 1 [file antibiotics-10-01330-s001.zip]

Archive with 1 entries (1 files):
- antibiotics-1424269-supplementary.pdf
